# Supplementary material for: Proteomic Analysis of Ovarian Cancer Cells Reveals Dynamic Processes of Protein Secretion and Shedding of Extra-Cellular Domains
Source: PLoS One. 2008 Jun 18;3(6):e2425. doi: 10.1371/journal.pone.0002425 (PMC2409963; doi:10.1371/journal.pone.0002425)
Supplement: Table S3 — Proteins enriched exclusively in tumor cells from ascites. (0.05 MB XLS) [file pone.0002425.s004.xls]

## Sheet: TABLE S3
Table S3. Proteins enriched exclusively in tumor cells from ascites.
						mRNA expression data
			Protein Enrichment a			Ovarian Cancer / Normalc					Tissue expressiond
IPI	Description	Entrez Gene	Secreted / Total Extract	Surface / Total Extract	Celular Location b	Serous	Mucinous	Endometrioid	Clear Cell		Higher expression e	Ovary / average f
IPI00020982	ISOFORM 1 OF AMILORIDE-SENSITIVE AMINE OXIDASE [COPPER-CONTAINING]	ABP1	15.8702	5.31356	ES	3.21854	30.2697	2.94206	111.791		Placenta	0.0273373
IPI00019884	ALPHA-ACTININ-2.	ACTN2	50.5675		N	1.3548	1.58597	1.38754	1.50624		Thyroid	0.684427
IPI00017968	ADM PRECURSOR	ADM	18.3486		ES	0.787936	1.53267	0.952138	1.77497		Placenta	0.347114
IPI00004092	ISOFORM SERCA3B OF SARCOPLASMIC/ENDOPLASMIC RETICULUM CALCIUM ATPASE 3.	ATP2A3	9.1743	35.0085	PM	1.52865	5.05493	2.04035	1.62194		PB-BDCA4+Dentritic_Cells	0.425806
IPI00148020	ISOFORM 1 OF BR SERINE/THREONINE-PROTEIN KINASE 1.	BRSK1	28.2621	18.2542	-	-	-	-	-		Amygdala	0.781938
IPI00303963	COMPLEMENT C2 PRECURSOR (FRAGMENT).	C2	20.827	2.43785	ES	2.11105	1.08885	1.31908	1.41739		Liver	0.275453
IPI00009308	SMALL-INDUCIBLE CYTOKINE A2	CCL2	18.3486		ES	0.830073	0.658275	0.740493	0.395484		Smooth muscle	0.0942202
IPI00007751	SMALL-INDUCIBLE CYTOKINE A4	CCL4	13.3919		PM	0.859944	0.598761	0.718464	0.579802		PB-CD56+NKCells	0.202245
IPI00377046	CHEMOKINE (C-C MOTIF) LIGAND 4-LIKE 1	CCL4L1	13.3919		PM	-	-	-	-		-	-
IPI00023722	CD180 ANTIGEN	CD180	4.21756	12.0028	PM	0.937806	0.694497	0.944856	1.02906		-	-
IPI00152581	C-TYPE LECTIN DOMAIN FAMILY 12 MEMBER A.	CLEC12A		12.5028	PM	-	-	-	-		-	-
IPI00015785	ISOFORM 2 OF CRUMBS HOMOLOG 1	CRB1		11.065	PM	0.909617	0.732355	0.923574	1.02418		Pituitary	0.681206
IPI00294682	CRSP COMPLEX SUBUNIT 7.	CRSP7	10.9135		N	0.930692	0.990356	0.919811	0.989313		Cardiac Myocytes	0.663067
IPI00015881	ISOFORM 1 OF MACROPHAGE COLONY-STIMULATING FACTOR 1	CSF1	15.8702		PM	2.40606	1.39723	1.74154	1.47913		Prostate	0.644255
IPI00022448	SMALL-INDUCIBLE CYTOKINE B10	CXCL10	33.2188		PM	4.85339	1.20505	3.43148	1.53293		Lymphoma burkitts Daudi	0.627023
IPI00023502	ISOFORM A OF HIGH AFFINITY IMMUNOGLOBULIN GAMMA FC RECEPTOR I	FCGR1A		21.13	PM	1.56554	0.982994	1.48575	1.36286		Cardiac myocytes	0.684089
IPI00013969	ISOFORM IIB1 OF LOW AFFINITY IMMUNOGLOBULIN GAMMA FC REGION RECEPTOR II-B	FCGR2B		11.065	PM	0.698123	0.355151	0.553709	0.294468		BM-CD105+Endothelial	0.673234
IPI00739387	HYPOTHETICAL PROTEIN LOC401478.	FLJ45872	46.3499	4.81356	-	-	-	-	-		-	-
IPI00012451	GUANINE NUCLEOTIDE-BINDING PROTEIN SUBUNIT BETA 4.	GNB4	10.9135		PM	-	-	-	-		-	-
IPI00001611	ISOFORM 1 OF INSULIN-LIKE GROWTH FACTOR II	IGF2	10.4135		ES	5.57403	2.44788	2.96646	1.77853		Fetal liver	0.220076
IPI00000045	ISOFORM 1 OF INTERLEUKIN-1 RECEPTOR ANTAGONIST PROTEIN	IL1RN	33.2188		ES	2.11786	4.56481	1.67113	2.18063		Skin	0.743358
IPI00000151	INTEGRIN BETA-6	ITGB6	0.869593	11.7528	PM	2.28125	2.99199	2.58459	3.22276		Bronchial epithelial cells	0.683225
IPI00004550	KERATIN-24.	KRT24		13.9407	-	0.832256	0.818483	0.982781	0.813083		Placenta	0.570508
IPI00290857	KERATIN, TYPE II CYTOSKELETAL 3.	KRT3		36.9463	-	1.27119	1.49372	1.15294	1.23309		Lymphoma burkitts Raji	0.64583
IPI00329104	LEUKOCYTE IMMUNOGLOBULIN-LIKE RECEPTOR SUBFAMILY A MEMBER 3	LILRA3	18.3486		ES	0.901166	0.98826	0.972883	0.872426		PB-CD14+Monocytes	0.294301
IPI00020967	ISOFORM 3 OF LEUKOCYTE IMMUNOGLOBULIN-LIKE RECEPTOR SUBFAMILY B MEMBER 1	LILRB1		16.629	PM	0.83262	0.829066	0.799956	1.00465		PB-CD14+Monocytes	0.168204
IPI00376782	ISOFORM 1 OF LEUKOCYTE IMMUNOGLOBULIN-LIKE RECEPTOR SUBFAMILY B MEMBER 3	LILRB3		18.2542	PM	-	-	-	-		PB-CD14+Monocytes	0.64523
IPI00289926	LEUKOCYTE IMMUNOGLOBULIN-LIKE RECEPTOR, SUBFAMILY B, MEMBER 4 ISOFORM 2.	LILRB4	5.95675	18.2542	PM	0.965403	0.807365	0.839312	0.813743		PB-BDCA4+Dentritic_Cells	0.564151
IPI00003734	PUTATIVE S100 CALCIUM-BINDING PROTEIN H_NH0456N16.1.	LOC347701	3.47837	16.8164	-	-	-	-	-		-	-
IPI00477550	SIMILAR TO 40S RIBOSOMAL PROTEIN S26 ISOFORM 1.	LOC644191	10.9135		-	-	-	-	-		-	-
IPI00737375	SIMILAR TO PROSAPIP2 PROTEIN.	LOC644835	10.9135		-	-	-	-	-		-	-
IPI00303952	LEUKOCYTE IMMUNOGLOBULIN-LIKE RECEPTOR, SUBFAMILY B, MEMBER 2 ISOFORM 1.	LOC652626	3.63783	13.274	PM	-	-	-	-		-	-
IPI00031527	PROTEIN MIS12 HOMOLOG.	MIS12		13.9407	N	0.755849	0.608627	0.848087	0.559402		CD8+T-cells	0.394497
IPI00013400	MATRILYSIN	MMP7	18.3486		ES	9.19045	6.41843	9.30458	5.38751		Pancreatic Islets	0.263788
IPI00027509	MATRIX METALLOPROTEINASE-9	MMP9	16.2344	4.43856	ES	2.34108	1.48411	1.79097	1.3996		Bone marrow	0.301853
IPI00007856	MYOSIN-2.	MYH2	10.9135		C	1.2033	1.14082	1.08898	1.32946		Tongue	0.0364255
IPI00001753	MYOSIN-4.	MYH4	13.3919		PM	0.895624	0.892847	0.768722	0.83402		Heart	1.32981
IPI00157687	ISOFORM DELTA15 OF PLATELET ENDOTHELIAL CELL ADHESION MOLECULE	PECAM1		15.3785	PM	0.981399	1.52823	1.17645	1.24266		BM-CD33+Myeloid	0.446839
IPI00552905	ISOFORM 1 OF PROLINE-RICH TRANSMEMBRANE PROTEIN 3	PRRT3	1.98558	10.8776	PM	-	-	-	-		-	-
IPI00005467	BRAIN-SPECIFIC SERINE PROTEASE 4	PRSS22	18.3486		ES	1.52344	2.76561	1.9486	3.00617		Tonsil	0.631626
IPI00015614	ISOFORM A OF TRYPSIN-3	PRSS3		13.9407	ES	2.38448	6.53855	1.85252	1.18323		Pancreas	0.0351506
IPI00014923	PML-RAR PROTEIN.	RARA		15.3785	N	0.913194	1.08741	0.966278	0.606394		Whole blood	0.719444
IPI00410240	ISOFORM 2 OF RETINOIC ACID RECEPTOR RESPONDER PROTEIN 1.	RARRES1	75.3512	34.0706	ES	0.8536	0.384231	0.50266	0.647176		Salivary gland	13.1933
IPI00187140	40S RIBOSOMAL PROTEIN S26-LIKE 1.	RPS26L1	10.9135		-	-	-	-	-		-	-
IPI00032139	SERPIN B9.	SERPINB9	15.8702		C	2.08289	1.61085	1.89201	1.79222		PB-CD56+NKCells	0.620499
IPI00166444	VESICLE TRANSPORT PROTEIN SFT2C.	SFT2D3		11.065	PM	-	-	-	-		-	-
IPI00004288	ISOFORM 1 OF SIALIC ACID-BINDING IG-LIKE LECTIN 7	SIGLEC7		12.5028	PM	1.75095	1.61503	1.59106	1.26715		PB-CD56+NKCells	0.69299
IPI00290396	PROTEIN-GLUTAMINE GAMMA-GLUTAMYLTRANSFERASE 4.	TGM4		16.8164	ES	1.29749	1.33978	1.25364	1.27889		Prostate	0.635042
IPI00018769	THROMBOSPONDIN-2	THBS2	10.9135		ES	0.346689	0.433115	0.232075	0.180855		Smooth muscle	0.349223
IPI00329535	THROMBOSPONDIN-3	THBS3	25.7837		ES	1.37193	0.46857	0.826258	0.699175		Testis	0.543575
IPI00170706	TRANSMEMBRANE PROTEIN 2.	TMEM2		26.8814	PM	1.90828	4.28345	2.6379	4.05602		Placenta	0.347946
IPI00289861	ISOFORM 1 OF ZINC FINGER CCHC DOMAIN-CONTAINING PROTEIN 11.	ZCCHC11		41.2599	-	1.24145	0.759405	1.18284	1.04393		Appendix	0.909733
a The enrichment was calculated based on the ratio of normalized spectral count in conditioned media over total cell extract.
b ES (extracellular Space); PM (Plasma Membrane); N(Nucleus); Cytoplasmatic; - (unknown)
c mRNA expression in the different subtypes of ovarian cancer tissue was obtained from Schwartz et al. [35]
d mRNA expression in different tissues was obtained from Symatlas (www.symatlas.org) [31].
e Tissue where the particular gene has the highest expression among 79 different human tissues.
f ratio of the particular gene expression in ovary tissue in relation to the average gene expression in all the 79 human tissues present in the databank
